# Supplementary material for: Variation in actuarial senescence does not reflect life span variation across mammals
Source: PLoS Biol. 2019 Sep 13;17(9):e3000432. doi: 10.1371/journal.pbio.3000432 (PMC6760812; doi:10.1371/journal.pbio.3000432)
Supplement: S1 Data — (XLSX) [file pbio.3000432.s001.xlsx]

## Sheet: Fig. 1
age	observed mortality rates	fitted curve
0	0.473173	0.321193
1	0.121893	0.108648
2	0.0703196	0.0482281
3	0.046169	0.0482281
4	0.0659114	0.0482281
5	0.0441014	0.0482281
6	0.0495963	0.0482281
7	0.0315534	0.0482281
8	0.037594	0.0482896
9	0.0625	0.0528308
10	0.0486111	0.0608964
11	0.0744526	0.0701472
12	0.0914826	0.0807418
13	0.116319	0.092855
14	0.117878	0.106678
15	0.113586	0.122415
16	0.173367	0.140287
17	0.18845	0.16052
18	0.269663	0.183348
19	0.282051	0.208998
20	0.3	0.237685
21	0.367347	0.269595
22	0.5	0.304869
23	0.322581	0.343579
24	0.666667	0.385704
25	0.428571	0.431102
26	0.5	0.479481
27	0.5	0.530367
28	1	0.583092
