# Supplementary material for: Variation in actuarial senescence does not reflect life span variation across mammals
Source: PLoS Biol. 2019 Sep 13;17(9):e3000432. doi: 10.1371/journal.pbio.3000432 (PMC6760812; doi:10.1371/journal.pbio.3000432)
Supplement: S2 Data — (XLSX) [file pbio.3000432.s002.xlsx]

## Sheet: Fig. 2
mass	(a) Prime-age adult mortality hazard	(b) Rate of actuarial senescence	(c) Onset of senescence	(d) A10 Lifespan
18100	0.0655773	0.091385	2.38245	18.1949
70400	0.0635711	0.11661	1.20879	15.1406
797	0.221634	0.0767174	3.35757	11.2094
1590	0.167956	0.182342	4.02068	9.64313
8010	0.0468832	0.0643188	1.21341	22.6219
16800	0.0256504	0.0788004	1.001	27.9901
16000	0.0310734	0.137784	10.2081	27.284
6450	0.038692	0.117019	10.9595	27.5189
10100	0.0188217	0.0913231	1.13897	29.6669
4590	0.0458701	0.0995901	11.4356	27.3707
114000	0.0455716	0.125098	14.9447	28.0331
45100	0.0545943	0.124105	31.3372	37.1759
108000	0.0720331	0.182631	5.75683	15.6708
3870	0.0228939	0.0786084	1.001	28.673
132	0.116706	0.18423	1.18475	9.50341
94700	0.0314324	0.130467	1.23034	19.0657
197000	0.064961	0.276434	13.2997	20.5133
260000	0.0834352	0.0820186	1.001	14.961
234000	0.0690618	0.157285	8.67845	18.8684
164000	0.0567934	0.123314	1.001	15.254
154000	0.0645814	0.191571	9.73791	19.369
131000	0.0612377	0.13064	1.001	14.559
277000	0.0514331	0.0939157	11.5912	26.6454
93200	0.0912649	0.15377	7.61369	15.6944
34200	0.0649903	0.089982	1.14259	16.4981
74600	0.0655965	0.0928193	1.001	16.2147
69600	0.0546637	0.123264	1.11991	15.5982
63300	0.0898338	0.0762252	1.001	14.3173
53600	0.136676	0.0256173	1.001	13.1078
169000	0.0430195	0.125211	1.001	17.1436
69300	0.0627425	0.0972553	1.15326	16.7977
47600	0.0573718	0.103292	1.001	16.402
67900	0.0545661	0.0930736	1.001	18.0066
32800	0.0762686	0.247169	8.06162	15.9834
71300	0.0492733	0.129901	1.001	16.3392
52300	0.0668342	0.155852	4.52818	15.6805
33200	0.112604	0.0907687	1.001	12.0473
35900	0.0747623	0.110051	1.001	13.8911
20000	0.0886494	0.299511	10.49	16.5833
24300	0.0680136	0.179734	1.29239	12.3573
26700	0.171107	0.106414	5.90584	11.0726
15500	0.133051	0.0480852	1.001	13.0739
21200	0.160942	0.238769	8.83765	12.2892
20000	0.137488	0.067631	1.001	11.5368
55000	0.129946	0.0567211	1.001	11.9317
17500	0.0652353	0.0858927	1.001	16.6557
37400	0.173711	0.127397	1.001	8.73157
202000	0.0619078	0.16516	10.6429	21.05
87400	0.060604	0.0737786	1.1105	18.8767
79500	0.041562	0.139165	1.17128	16.3513
4770	0.115458	0.0629131	1.001	13.132
620000	0.0564152	0.110304	10.0252	23.8547
800000	0.0436093	0.0951857	1.001	19.9484
627000	0.0734131	0.162307	11.8649	20.5775
593000	0.0427387	0.13923	11.3903	25.6006
181000	0.0451404	0.125584	1.001	16.8687
205000	0.0605603	0.106979	1.001	15.9679
80000	0.0682632	0.0745325	1.36451	17.2915
268000	0.0314194	0.118332	1.001	20.8288
93300	0.0729127	0.0839957	1.001	15.672
481000	0.09223	0.104251	1.001	13.1224
22400	0.131692	0.0841412	1.001	10.8652
20300	0.116854	0.0508199	1.001	13.7171
83800	0.139965	0.158792	7.57423	12.6826
75000	0.0807463	0.0672941	1.41958	16.3791
87000	0.0501343	0.119919	1.001	16.4033
69500	0.0905027	0.302109	11.9636	17.2456
196000	0.0535627	0.086654	1.22888	19.0031
240000	0.0779942	0.112064	6.36018	17.5821
240000	0.0595056	0.118937	7.61885	20.753
94700	0.0681328	0.221236	10.0922	18.5604
53000	0.0566375	0.0834248	1.12262	18.684
165000	0.0322379	0.121862	1.001	20.1497
56200	0.0837399	0.0794129	3.89746	17.4412
13500	0.105109	0.0439353	1.001	15.0545
46900	0.144898	0.0592979	1.001	11.0754
955000	0.0398147	0.0788935	1.001	22.604
1870	0.135352	0.0970341	1.001	10.8723
1520000	0.00804559	0.0607908	1.10803	49.7374
84500	0.0959288	0.146422	7.53138	14.9414
52100	0.0505946	0.167859	14.5664	25.9699
21300	0.0518216	0.0828029	1.001	19.4226
400000	0.0177051	0.0862599	1.001	31.2463
138000	0.0459386	0.146613	14.7758	26.5344
87300	0.0376337	0.0598789	1.001	25.7135
375000	0.0242081	0.115702	12.9076	32.8438
35000	0.0547024	0.125787	1.13085	15.4786
22000	0.0397669	0.211904	1.05157	13.5232
159000	0.0504299	0.147315	8.86768	21.2624
19300	0.0355612	0.188463	9.43667	22.7781
6390	0.0472153	0.104434	1.001	17.7398
53900	0.0345253	0.180356	7.71688	21.5341
50500	0.0285579	0.193815	1.12929	16.2876
285	0.0462597	0.133696	1.001	16.6995
2700	0.106846	0.144777	0.001	9.86158
11900	0.166478	0.147379	4.52477	10.4331
