# Supplementary material for: Variation in actuarial senescence does not reflect life span variation across mammals
Source: PLoS Biol. 2019 Sep 13;17(9):e3000432. doi: 10.1371/journal.pbio.3000432 (PMC6760812; doi:10.1371/journal.pbio.3000432)
Supplement: S3 Data — (XLSX) [file pbio.3000432.s003.xlsx]

## Sheet: Fig. 3
A10 Lifespan	abs. elasticity (a) Prime-age adult mortality hazard	abs. elasticity (b) Rate of actuarial senescence
18.1939	0.483396	0.372258
15.1396	0.473411	0.441563
11.2084	0.522455	0.143461
9.64213	0.515987	0.217515
22.6209	0.5284	0.415837
27.9891	0.411825	0.551303
27.283	0.285674	0.364216
27.5179	0.330526	0.320365
29.6659	0.354486	0.605758
27.3697	0.383889	0.27389
28.0321	0.345363	0.212326
37.1749	0.536106	0.0376292
15.6698	0.3607	0.313471
28.672	0.405611	0.558415
9.50241	0.470801	0.39203
19.0647	0.380514	0.551103
20.5123	0.257674	0.175471
14.96	0.569218	0.360877
18.8674	0.369881	0.247207
15.253	0.45663	0.474158
19.368	0.317032	0.24726
14.558	0.453533	0.473749
26.6444	0.413812	0.243043
15.6934	0.437802	0.20838
16.4971	0.520257	0.406906
16.2137	0.517367	0.41804
15.5972	0.450761	0.473091
14.3163	0.596965	0.330077
13.1068	0.799807	0.122436
17.1426	0.42018	0.518447
16.7967	0.494975	0.432675
16.401	0.485457	0.450553
18.0056	0.488866	0.453103
15.9824	0.301871	0.248478
16.3382	0.423397	0.512063
15.6795	0.394484	0.346592
12.0463	0.59222	0.320405
13.8901	0.511802	0.412207
16.5823	0.293794	0.164188
12.3563	0.412678	0.472894
11.0716	0.624624	0.0954682
13.0729	0.708759	0.212242
12.2882	0.510256	0.0777944
11.5358	0.662857	0.246697
11.9307	0.691267	0.221752
16.6547	0.531117	0.406145
8.73057	0.577615	0.299633
21.049	0.336989	0.235557
18.8757	0.538796	0.39988
16.3503	0.405092	0.518653
13.131	0.656451	0.264343
23.8537	0.394992	0.263396
19.9474	0.454381	0.493345
20.5765	0.376967	0.17606
25.5996	0.313446	0.290337
16.8677	0.423865	0.513725
15.9669	0.483082	0.451093
17.2905	0.554953	0.361838
20.8278	0.38115	0.568692
15.671	0.552119	0.381162
13.1214	0.539723	0.379848
10.8642	0.628253	0.274974
13.7161	0.691832	0.232789
12.6816	0.529647	0.109683
16.3781	0.590215	0.318422
16.4023	0.444401	0.491418
17.2446	0.318505	0.125864
19.0021	0.493438	0.438603
17.5811	0.467786	0.263652
20.752	0.402659	0.291991
18.5594	0.303002	0.223704
18.683	0.508525	0.42863
20.1487	0.382325	0.565752
17.4402	0.544685	0.284105
15.0535	0.705395	0.226194
11.0744	0.692949	0.213186
22.603	0.47235	0.481783
10.8713	0.597294	0.305519
49.7364	0.32351	0.653756
14.9404	0.46979	0.170167
25.9689	0.2923	0.218141
19.4216	0.500624	0.445784
31.2453	0.355008	0.612019
26.5334	0.323617	0.207607
25.7125	0.514463	0.44547
32.8428	0.285031	0.351269
15.4776	0.447355	0.475056
13.5222	0.34408	0.572311
21.2614	0.34451	0.289619
22.7771	0.258109	0.347161
17.7388	0.461083	0.479861
21.5331	0.276235	0.380871
16.2866	0.318025	0.607906
16.6985	0.409368	0.527498
9.86058	0.534472	0.465528
10.4321	0.561703	0.187268
