# Supplementary material for: Variation in actuarial senescence does not reflect life span variation across mammals
Source: PLoS Biol. 2019 Sep 13;17(9):e3000432. doi: 10.1371/journal.pbio.3000432 (PMC6760812; doi:10.1371/journal.pbio.3000432)
Supplement: S4 Data — (XLSX) [file pbio.3000432.s004.xlsx]

## Sheet: Fig. 4
			Omegatilde	b	a0	aJ	A
Total relative effects of the parameters ( fi )	Null model	light	7.52162	32.7567	40.0366	15.1501	4.53492
		medium	8.6041	62.235	28.2048	0.870888	0.0852077
		heavy	8.666	53.0075	37.3334	0.897562	0.0955795
	Observed in captivity	light	9.45769	25.6264	62.4951	2.36928	0.0515425
		medium	10.4565	31.6466	54.921	2.73515	0.240739
		heavy	11.6517	37.6825	46.6043	3.71109	0.350288
Variance decomposition ( pi )	Null model	light	5.29725	28.1158	42.736	17.4047	6.44627
		medium	-3.37754	79.8689	22.4008	1.07744	0.0303813
		heavy	-1.82783	66.6028	34.1312	1.00955	0.0842231
	Observed in captivity	light	-0.0158717	0.402314	19.8056	77.6587	2.14924
		medium	-0.399796	3.4069	18.9295	73.3813	4.68204
		heavy	-0.494828	-5.13716	39.0019	62.0471	4.58298
