# Supplementary material for: Variation in actuarial senescence does not reflect life span variation across mammals
Source: PLoS Biol. 2019 Sep 13;17(9):e3000432. doi: 10.1371/journal.pbio.3000432 (PMC6760812; doi:10.1371/journal.pbio.3000432)
Supplement: S5 Data — (XLSX) [file pbio.3000432.s005.xlsx]

## Sheet: Tableau Appendix
Species	pref model	Max Age	N(1)	N(A10)	A10	aJ	a0	b	A	Omegatilde
Castor canadensis	M2	22	79	6	18.2	0.19 (± 0.0323)	0.06 (± 0.0178)	0.09 (± 0.0306)	2.38 (± 0.34)	0 (± 0.48)
Myocastor coypus	M2	19	222	14	15.1	0.34 (± 0.0277)	0.06 (± 0.0094)	0.12 (± 0.0182)	1.21 (± 0.0872)	0 (± 0.12)
Cynomys ludovicianus	M2	15	357	11	11.2	0.11 (± 0.0101)	0.22 (± 0.0301)	0.08 (± 0.0331)	3.36 (± 0.28)	0 (± 0.4)
Oryctolagus cuniculus	M3	13	354	25	9.6	0 (± 0.0345)	0.17 (± 0.0111)	0.18 (± 0.0374)	0 (± 0.0857)	4.02 (± 0.75)
Erythrocebus patas	M2	30	187	19	22.6	0.3 (± 0.0292)	0.05 (± 0.0071)	0.06 (± 0.0119)	1.21 (± 0.0952)	0 (± 0.13)
Mandrillus sphinx	M4	36	292	23	28	0.2 (± 0.0216)	0.02 (± 0.0029)	0.08 (± 0.0071)	1 (± 0.0777)	0 (± 0.8)
Theropithecus gelada	M1	29	101	9	27.3	0.24 (± 0.0399)	0.03 (± 0.006)	0.14 (± 0.02)	1.13 (± 0.12)	9.07 (± 1.77)
Macaca mulatta	M1	33	159	11	27.5	0.24 (± 0.0219)	0.04 (± 0.0057)	0.12 (± 0.0199)	0.87 (± 0.0565)	10.08 (± 2.62)
Macaca fuscata	M2	35	271	19	29.7	0.12 (± 0.0194)	0.02 (± 0.0027)	0.09 (± 0.008)	1.14 (± 0.11)	0 (± 0.16)
Macaca fascicularis	M1	34	136	12	27.4	0.26 (± 0.035)	0.04 (± 0.0066)	0.1 (± 0.0173)	1.02 (± 0.0933)	10.41 (± 2.19)
Gorilla gorilla	M1	34	64	6	28	0.32 (± 0.0522)	0.04 (± 0.0091)	0.12 (± 0.0393)	1.51 (± 0.22)	13.44 (± 3.06)
Pan troglodytes	M1	47	178	18	37.2	0.22 (± 0.0295)	0.05 (± 0.0049)	0.12 (± 0.0695)	1.34 (± 0.15)	30 (± 4.51)
Pongo pygmaeus	M1	18	295	18	15.7	0.31 (± 0.0173)	0.07 (± 0.0077)	0.18 (± 0.0238)	0.99 (± 0.0357)	4.77 (± 0.99)
Varecia variegata	M4	35	95	13	28.7	0.33 (± 0.0418)	0.02 (± 0.005)	0.08 (± 0.0126)	1 (± 0.0714)	0 (± 1.15)
Tupaia glis	M2	12	195	9	9.5	0.39 (± 0.0287)	0.12 (± 0.0201)	0.18 (± 0.0388)	1.18 (± 0.12)	0 (± 0.17)
Addax nasomaculatus	M2	21	107	9	19.1	0.39 (± 0.0406)	0.03 (± 0.007)	0.13 (± 0.0209)	1.23 (± 0.0932)	0 (± 0.13)
Oryx dammah	M1	21	126	12	20.5	0.4 (± 0.0273)	0.06 (± 0.0074)	0.28 (± 0.0608)	0.86 (± 0.0377)	12.44 (± 1.12)
Hippotragus equinus	M4	17	81	9	15	0.33 (± 0.0467)	0.08 (± 0.0166)	0.08 (± 0.0268)	1 (± 0.11)	0 (± 0.49)
Hippotragus niger	M1	22	97	8	18.9	0.31 (± 0.0398)	0.07 (± 0.0124)	0.16 (± 0.0416)	1.05 (± 0.12)	7.63 (± 2.18)
Alcelaphus buselaphus	M4	16	35	5	15.3	0.4 (± 0.0735)	0.06 (± 0.0195)	0.12 (± 0.0416)	1 (± 0.0722)	0 (± 1.47)
Connochaetes gnou	M1	20	48	5	19.4	0.28 (± 0.0445)	0.06 (± 0.0131)	0.19 (± 0.0529)	0.91 (± 0.082)	8.82 (± 1.4)
Connochaetes taurinus	M4	16	69	6	14.6	0.34 (± 0.0491)	0.06 (± 0.0152)	0.13 (± 0.0313)	1 (± 0.0722)	0 (± 1.25)
Damaliscus lunatus	M1	35	749	74	26.6	0.24 (± 0.0145)	0.05 (± 0.003)	0.09 (± 0.0085)	1.31 (± 0.0657)	10.28 (± 1.02)
Ammotragus lervia	M1	21	137	12	15.7	0.65 (± 0.0438)	0.09 (± 0.0107)	0.15 (± 0.0315)	0.5 (± 0.0248)	7.11 (± 1.02)
Ovis aries	M2	22	470	41	16.5	0.35 (± 0.0191)	0.06 (± 0.0062)	0.09 (± 0.0103)	1.14 (± 0.0555)	0 (± 0.0785)
Ovis canadensis	M4	20	247	25	16.2	0.35 (± 0.0284)	0.06 (± 0.0076)	0.09 (± 0.0139)	1 (± 0.0379)	0 (± 0.65)
Ovis dalli	M2	19	258	21	15.6	0.39 (± 0.0249)	0.05 (± 0.0076)	0.12 (± 0.0161)	1.12 (± 0.06)	0 (± 0.0848)
Capra caucasica	M4	18	49	6	14.3	0.41 (± 0.0587)	0.09 (± 0.0236)	0.08 (± 0.0384)	1 (± 0.0531)	0 (± 0.54)
Capra falconeri	M4	19	90	11	13.1	0.43 (± 0.0432)	0.14 (± 0.0228)	0.02 (± 0.048)	1 (± 0.098)	0 (± 0.51)
Capra hircus	M4	19	64	5	17.1	0.38 (± 0.0491)	0.04 (± 0.0108)	0.12 (± 0.0263)	1 (± 0.13)	0 (± 1)
Capra ibex	M2	21	290	24	16.8	0.25 (± 0.0242)	0.06 (± 0.0076)	0.1 (± 0.0134)	1.15 (± 0.1)	0 (± 0.15)
Capra nubiana	M4	19	56	7	16.4	0.39 (± 0.0555)	0.06 (± 0.0154)	0.1 (± 0.0311)	1 (± 0.0807)	0 (± 0.98)
Hemitragus jemlahicus	M4	24	380	27	18	0.29 (± 0.0216)	0.05 (± 0.0053)	0.09 (± 0.01)	1 (± 0.04)	0 (± 1.07)
Rupicapra rupicapra	M1	17	121	8	16	0.32 (± 0.0276)	0.08 (± 0.0102)	0.25 (± 0.0526)	0.95 (± 0.0451)	7.11 (± 1.18)
Oreamnos americanus	M4	20	155	8	16.3	0.25 (± 0.0317)	0.05 (± 0.0077)	0.13 (± 0.0181)	1 (± 0.1)	0 (± 0.88)
Aepyceros melampus	M1	19	593	49	15.7	0.37 (± 0.0168)	0.07 (± 0.0068)	0.15 (± 0.0136)	1.11 (± 0.0447)	3.41 (± 0.83)
Antidorcas marsupialis	M4	18	156	11	12	0.37 (± 0.0324)	0.11 (± 0.0154)	0.09 (± 0.0229)	1 (± 0.13)	0 (± 0.4)
Antilope cervicapra	M4	21	231	25	13.9	0.43 (± 0.0266)	0.07 (± 0.0093)	0.11 (± 0.0161)	1 (± 0.1)	0 (± 1.1)
Gazella saudiya	M1	21	156	8	16.6	0.34 (± 0.0323)	0.09 (± 0.0103)	0.3 (± 0.0639)	1.11 (± 0.11)	9.38 (± 0.91)
Gazella leptoceros	M2	14	136	8	12.4	0.34 (± 0.0366)	0.07 (± 0.0137)	0.18 (± 0.0314)	1.29 (± 0.13)	0 (± 0.19)
Gazella subgutturosa	M1	15	409	37	11.1	0.4 (± 0.0203)	0.17 (± 0.0118)	0.11 (± 0.0305)	1.08 (± 0.1)	4.82 (± 0.97)
Gazella dorcas	M4	18	130	13	13.1	0.25 (± 0.0351)	0.13 (± 0.0193)	0.05 (± 0.0284)	1 (± 0.11)	0 (± 0.91)
Gazella gazella	M1	15	190	19	12.3	0.4 (± 0.0403)	0.16 (± 0.0133)	0.24 (± 0.0952)	0.59 (± 0.0278)	8.24 (± 1.11)
Gazella spekei	M4	14	52	7	11.5	0.35 (± 0.0585)	0.14 (± 0.0334)	0.07 (± 0.0586)	1 (± 0.0484)	0 (± 0.88)
Gazella dama	M4	16	85	9	11.9	0.46 (± 0.0421)	0.13 (± 0.0231)	0.06 (± 0.0334)	1 (± 0.0599)	0 (± 0.78)
Gazella granti	M4	23	68	8	16.7	0.37 (± 0.0525)	0.06 (± 0.0157)	0.08 (± 0.027)	1 (± 0.0728)	0 (± 0.77)
Saiga tatarica	M4	10	87	8	8.7	0.3 (± 0.0449)	0.17 (± 0.0331)	0.13 (± 0.0506)	1 (± 0.0989)	0 (± 1.48)
Kobus ellipsiprymnus	M1	24	425	27	21	0.29 (± 0.0203)	0.06 (± 0.0044)	0.16 (± 0.0177)	1.02 (± 0.0594)	9.62 (± 0.77)
Kobus leche	M2	27	328	27	18.9	0.27 (± 0.0218)	0.06 (± 0.0066)	0.07 (± 0.0103)	1.11 (± 0.0812)	0 (± 0.11)
Kobus kob	M2	18	77	7	16.4	0.44 (± 0.0452)	0.04 (± 0.0111)	0.14 (± 0.0291)	1.17 (± 0.0966)	0 (± 0.14)
Madoqua kirkii	M4	17	46	6	13.1	0.35 (± 0.0626)	0.11 (± 0.0296)	0.06 (± 0.0502)	1 (± 0.13)	0 (± 1.31)
Bison bison	M1	31	699	57	23.9	0.2 (± 0.0135)	0.06 (± 0.0034)	0.11 (± 0.0092)	1.09 (± 0.0726)	8.94 (± 0.76)
Bos frontalis	M4	24	121	12	19.9	0.26 (± 0.0385)	0.04 (± 0.0084)	0.09 (± 0.0165)	1 (± 0.0873)	0 (± 0.4)
Bos javanicus	M1	24	113	11	20.6	0.33 (± 0.0404)	0.07 (± 0.0091)	0.16 (± 0.0384)	1.02 (± 0.1)	10.85 (± 1.36)
Syncerus caffer	M1	28	174	13	25.6	0.25 (± 0.0315)	0.04 (± 0.005)	0.14 (± 0.0176)	1.19 (± 0.11)	10.2 (± 1.21)
Boselaphus tragocamelus	M4	20	146	16	16.9	0.35 (± 0.034)	0.04 (± 0.0077)	0.12 (± 0.0178)	1 (± 0.0794)	0 (± 0.58)
Tragelaphus strepsiceros	M4	22	660	61	16	0.34 (± 0.0161)	0.06 (± 0.0045)	0.11 (± 0.0083)	1 (± 0.1)	0 (± 0.51)
Tragelaphus angasii	M2	23	100	7	17.3	0.33 (± 0.0416)	0.07 (± 0.014)	0.07 (± 0.0229)	1.36 (± 0.16)	0 (± 0.23)
Tragelaphus eurycerus	M4	22	79	6	20.8	0.17 (± 0.0418)	0.03 (± 0.0078)	0.12 (± 0.0213)	1 (± 0.0954)	0 (± 0.96)
Tragelaphus imberbis	M4	19	55	6	15.7	0.4 (± 0.0557)	0.07 (± 0.0188)	0.08 (± 0.0316)	1 (± 0.11)	0 (± 1.38)
Alces alces	M4	17	132	9	13.1	0.31 (± 0.0355)	0.09 (± 0.0145)	0.1 (± 0.0233)	1 (± 0.11)	0 (± 1.18)
Capreolus capreolus	M4	14	101	13	10.9	0.46 (± 0.0375)	0.13 (± 0.0226)	0.08 (± 0.0347)	1 (± 0.11)	0 (± 0.35)
Mazama americana	M4	17	36	5	13.7	0.34 (± 0.0722)	0.12 (± 0.0339)	0.05 (± 0.0657)	1 (± 0.0935)	0 (± 0.63)
Odocoileus hemionus	M1	16	103	11	12.7	0.45 (± 0.0304)	0.14 (± 0.0166)	0.16 (± 0.0569)	0.99 (± 0.0341)	6.58 (± 1.04)
Odocoileus virginianus	M2	23	330	26	16.4	0.31 (± 0.0225)	0.08 (± 0.0089)	0.07 (± 0.013)	1.42 (± 0.1)	0 (± 0.15)
Rangifer tarandus	M4	20	131	11	16.4	0.38 (± 0.0367)	0.05 (± 0.0085)	0.12 (± 0.0185)	1 (± 0.12)	0 (± 0.47)
Axis axis	M1	19	146	12	17.2	0.45 (± 0.0233)	0.09 (± 0.0093)	0.3 (± 0.0761)	0.98 (± 0.0296)	10.98 (± 1.01)
Cervus duvaucelii	M2	24	347	22	19	0.26 (± 0.0216)	0.05 (± 0.0059)	0.09 (± 0.0105)	1.23 (± 0.0869)	0 (± 0.12)
Cervus elaphus	M1	25	382	30	17.6	0.43 (± 0.0246)	0.08 (± 0.0062)	0.11 (± 0.0144)	0.56 (± 0.0223)	5.8 (± 1.19)
Cervus canadensis	M1	26	478	42	20.8	0.28 (± 0.0188)	0.06 (± 0.005)	0.12 (± 0.0134)	1.07 (± 0.0613)	6.54 (± 1.24)
Cervus eldii	M1	20	316	24	18.6	0.35 (± 0.0163)	0.07 (± 0.0056)	0.22 (± 0.0281)	0.97 (± 0.0272)	9.12 (± 0.74)
Cervus nippon	M2	25	774	77	18.7	0.27 (± 0.0146)	0.06 (± 0.0041)	0.08 (± 0.0069)	1.12 (± 0.0534)	0 (± 0.0755)
Elaphurus davidianus	M4	22	71	8	20.1	0.21 (± 0.0466)	0.03 (± 0.0084)	0.12 (± 0.0218)	1 (± 0.11)	0 (± 0.51)
Dama dama	M1	27	828	61	17.4	0.21 (± 0.0131)	0.08 (± 0.0058)	0.08 (± 0.0079)	1.08 (± 0.0889)	2.82 (± 0.89)
Muntiacus reevesi	M4	23	63	6	15.1	0.38 (± 0.0517)	0.1 (± 0.0236)	0.04 (± 0.0374)	1 (± 0.0884)	0 (± 0.92)
Antilocapra americana	M4	17	230	20	11.1	0.44 (± 0.0267)	0.14 (± 0.015)	0.06 (± 0.0187)	1 (± 0.0974)	0 (± 0.56)
Giraffa camelopardalis	M4	26	89	9	22.6	0.28 (± 0.0439)	0.04 (± 0.0086)	0.08 (± 0.0175)	1 (± 0.051)	0 (± 1.5)
Tragulus javanicus	M4	14	60	5	10.9	0.29 (± 0.0565)	0.13 (± 0.0337)	0.1 (± 0.054)	1 (± 0.0914)	0 (± 1.42)
Hippopotamus amphibius	M2	61	66	6	49.7	0.35 (± 0.0528)	0.01 (± 0.0023)	0.06 (± 0.009)	1.11 (± 0.0778)	0 (± 0.11)
Sus scrofa	M1	19	260	40	14.9	0.54 (± 0.021)	0.09 (± 0.0094)	0.15 (± 0.0261)	1.15 (± 0.0576)	6.38 (± 1.01)
Phacochoerus africanus	M1	30	63	6	26	0.21 (± 0.0502)	0.05 (± 0.0094)	0.17 (± 0.0444)	1.26 (± 0.26)	13.3 (± 2.13)
Pecari tajacu	M4	25	180	18	19.4	0.29 (± 0.0305)	0.05 (± 0.0073)	0.08 (± 0.0134)	1 (± 0.0774)	0 (± 0.56)
Equus caballus	M4	36	121	9	31.2	0.11 (± 0.0293)	0.02 (± 0.0034)	0.09 (± 0.0104)	1 (± 0.13)	0 (± 1.18)
Zalophus californianus	M1	31	216	18	26.5	0.41 (± 0.0268)	0.04 (± 0.0092)	0.15 (± 0.0712)	1.32 (± 0.0768)	13.45 (± 6.05)
Phoca vitulina	M4	31	54	7	25.7	0.37 (± 0.0588)	0.04 (± 0.0099)	0.06 (± 0.0178)	1 (± 0.11)	0 (± 0.84)
Ursus maritimus	M1	38	166	21	32.8	0.39 (± 0.0312)	0.02 (± 0.0035)	0.11 (± 0.0127)	1.19 (± 0.0644)	11.72 (± 1.61)
Canis lupus	M2	20	192	11	15.5	0.38 (± 0.0293)	0.05 (± 0.0087)	0.12 (± 0.0183)	1.13 (± 0.0707)	0 (± 0.0999)
Lycaon pictus	M2	17	436	12	13.5	0.38 (± 0.0208)	0.04 (± 0.0047)	0.21 (± 0.016)	1.05 (± 0.0365)	0 (± 0.0516)
Panthera leo	M1	28	1247	98	21.3	0.39 (± 0.0119)	0.05 (± 0.0025)	0.15 (± 0.0079)	1.19 (± 0.0291)	7.67 (± 0.51)
Lynx lynx	M1	26	175	11	22.8	0.3 (± 0.0308)	0.03 (± 0.0054)	0.19 (± 0.022)	1.06 (± 0.0694)	8.38 (± 1.28)
Lynx rufus	M4	22	42	5	17.7	0.43 (± 0.0638)	0.05 (± 0.0154)	0.1 (± 0.0336)	1 (± 0.13)	0 (± 1.43)
Puma concolor	M1	27	357	19	21.5	0.37 (± 0.0212)	0.03 (± 0.0054)	0.18 (± 0.0169)	1.07 (± 0.0421)	6.64 (± 1.49)
Acinonyx jubatus	M2	18	725	25	16.3	0.25 (± 0.0149)	0.03 (± 0.0027)	0.19 (± 0.0102)	1.13 (± 0.0428)	0 (± 0.0606)
Helogale parvula	M4	20	109	10	16.7	0.2 (± 0.0369)	0.05 (± 0.0093)	0.13 (± 0.0227)	1 (± 0.11)	0 (± 0.96)
Trichosurus vulpecula	M5	12	55	6	9.9	1 (± 0.0297)	0.11 (± 0.0258)	0.14 (± 0.0489)	0 (± 0.0772)	0 (± 0.87)
Macropus agilis	M3	13	182	13	10.4	0 (± 0.0323)	0.17 (± 0.0137)	0.15 (± 0.0417)	0 (± 0.0523)	4.52 (± 0.71)
