# Supplementary material for: Variation in actuarial senescence does not reflect life span variation across mammals
Source: PLoS Biol. 2019 Sep 13;17(9):e3000432. doi: 10.1371/journal.pbio.3000432 (PMC6760812; doi:10.1371/journal.pbio.3000432)
Supplement: S6 Data — (XLSX) [file pbio.3000432.s006.xlsx]

## Sheet: Feuil1
Species	M1	M2	M3	M4	M5	M6	M7
Acynonyx jubatus	5659.3	5657.3	5941.4	5667.6	6070.6	5973.9	7193
Addax nasomaculatus	1069.9	1068.1	1184.8	1077		1104.4	1476.5
Aepyceros melampus	5521.4	5522.8	5958	5542.5		5689.2	6819.6
Alcelaphus buselaphus	347.7	345.4	370.8	343.1		352.6	437.2
Alces alces	1080.2	1078	1112.8	1076.2	1115.1	1112.7	1217.1
Ammotragus lervia	1281.7	1284	1368.8	1282.2		1306.3	1515.4
Antidorcas marsupialis	1373.8	1371.8	1424.6	1369.7		1424.3	1488.3
Antilocapra americana	2269.7	2267.7	2367.9	2265.6		2275	2480
Antilope cervicapra	2354.4	2352.4	2552.2	2351.5		2551.1	2663.1
Axis axis	1582	1593.3	1756.8	1592.6		1616.8	2110.5
Bison bison	5763	5771.6	5920.8	5783	6003.7	5930.5	7311.2
Bos gaurus	1032.6	1030.7	1077.4	1029.8	1089.3	1079.6	1327.7
Bos javanicus	1056.5	1057.5	1128.8	1057.1		1078.7	1424.4
Boselaphus tragocamelus	1348.7	1346.7	1460.2	1345.2		1393.4	1709.1
Capra aegagrus	1817.1	1815.3	1952.1	1817.2		1857.5	2140.9
Capra caucasica	492.2	490	520.7	487.9		492.9	579.1
Capra falconeri	916.2	917.3	966.3	915.9		916.9	1058.4
Capra ibex	2319.9	2317.9	2381.3	2318.4	2397.3	2384.8	2766.1
Capra nubiana	555.4	554.2	597.6	552.2		564.3	711.5
Capreolus capreolus	1051.2	1049.5	1103.5	1048.4		1055.1	1170.7
Castor canadensis	618.1	617.2	622.7	619.3	627.2	623	722.1
Cervus canadensis	4149.2	4155	4365.5	4162.7	4428.3	4275.6	5318.8
Cervus duvauceli	623.4	621	681.7	619.2		641.7	824.3
Cervus elaphus	3204.6	3209.8	3333.9	3208.2	3366	3335.3	3687.2
Cervus eldii	2899.3	2925	3135.8	2924.1		3015.1	4096
Cervus nippon	6489	6488.8	6728.2	6493.1	6784.4	6616.2	7755.2
Connochaetes gnou	412.7	415.3	428.8	413	436.3	426.2	590.1
Connochaetes taurinus	2897.1	2896.5	2997.7	2903.7	3024.8	2955	3537.7
Cynomys ludovicianus	2149.3	2147.3	2155.5	2155.5	2153.7	2146.1	2278.2
Dama dama	6439.6	6439.8	6543.4	6441.8	6583.4	6537.9	7033.7
Damaliscus korrigum	610	607.8	641.1	606.1	645.4	623.5	746.4
Elaphurus davidianus	579	577	599.1	575	605.1	599.1	772.9
Equus burchelli	6549.4	6575.1	6856.4	6634.4	6947.8	6718	8814.3
Equus caballus	992.4	990.3	1008.4	988.1	1013.8	1005.6	1581.8
Erythrocebus patas	1715.5	1714.8	1817.8	1720.2		1741.6	2197.1
Gazella dorcas	982.8	980.7	985.2	978.6	986.8	984.8	1083.4
Gazella gazella	1480.4	1487.9	1498.7	1485.8		1498.2	1675.3
Gazella leptoceros	1133.6	1131.5	1178.3	1136	1186.4	1160.2	1263.3
Gazella spekei	441.9	440.7	447.9	438.5		441.1	491.2
Gazella subgutturosa	3658.7	3661.7	3765.4	3662.4		3671.4	4010.8
Giraffa camelopardalis	803.4	803.3	847.3	802.6	858.6	824.3	1141.2
Gorilla gorilla	608.8	610.7	666.2	627.9		622.8	884.2
Helogale parvula	832.1	830	849.9	829.2	857.2	854.1	996.3
Hemitragus jemlahicus	3265.4	3265.7	3421.3	3263.8	3456.9	3410.9	3913.4
Hippopotamus amphibius	752.8	749.1	896.7	752.3		790.5	1331.5
Hippotragus equinus	706.7	708.3	732.7	706.3		715.6	873.9
Hippotragus niger	869.4	872.7	921.4	872.4		893.5	1136.6
Kobus ellipsiprymnus	3735.8	3762.9	3958.2	3766.9	4034.2	3872	5249.4
Kobus kob	823.3	822.9	914.5	825.3		843.5	1072.8
Kobus leche	2786.7	2784.8	2892.3	2784.9	2908.4	2830.1	3220.3
Lycaon pictus	3963.2	3961.4	4313.7	3961.5		4157.3	4634.9
Lynx lynx	1577.2	1584	1730.1	1589	1783.9	1689.5	2389.4
Lynx rufus	454.2	451.9	501.7	449.7		461	584.1
Macaca fascicularis	1241.4	1242.8	1316.9	1242.4	1335.5	1281.2	1690.5
Macaca fuscata	2203.4	2199.7	2240.7	2199.8	2263.9	2254.3	3360.9
Macaca mulatta	1387.2	1389.5	1453.9	1387.5	1482.4	1447.8	2017.1
Macropus agilis	1157	1156.6	1156.3	1160.6	1158.9	1157.6	1264.4
Madoqua kirkii	407.4	408	416.8	405.8		408.4	470.6
Mandrillus sphinx	2526.1	2525.5	2638.5	2523.5	2670.9	2653.8	3449.2
Mazama americana	321.6	319.3	325.7	317		318.6	370.8
Muntiacus reevesi	596.8	594.7	623.1	592.7		595.4	673.4
Myocastor coypu	899.9	898.3	896.5	896.2	895.2	895.3	916
Nanger dama	1950	1948	2045.2	1952.8		1985.3	2292.7
Nanger granti	914.1	912.2	965.3	911		914.6	1035.8
Odocoileus hemionus	1061.7	1063.9	1124.9	1062.1		1067.5	1219.4
Odocoileus virginianus	2791.5	2789.9	2892.6	2808.9		2814.7	3205.1
Oreamnos americanus	1242	1240.9	1283.3	1238.9	1300.7	1281.3	1476.2
Oryctolagus cuniculus	2243.7	2241.6	2240.2	2245	2247.3	2242.1	2348.6
Oryx dammah	1212.9	1217.4	1325.8	1215.7		1258.5	1827.4
Ovis aries	4281.2	4279.2	4534.4	4284.9		4346.3	5074.7
Ovis canadensis	2237.8	2237	2369.8	2235.9		2279.3	2737.1
Ovis dalli	2463.4	2461.4	2656.5	2464		2518.6	3011.1
Ovis orientalis	647.9	647.2	691.1	646.3		657.2	760.7
Pan troglodytes	1629.1	1630.6	1690.2	1639.9		1639.9	2171.2
Panthera leo	12483.8	12544.8	13990.2	12681.4		12940.6	16411.2
Pecari tajacu	1576.2	1574.7	1658.7	1574.5	1670.8	1660.5	1952.9
Phoca vitulina	568.9	569.2	632.2	567.4		578.4	826.6
Pongo abelii	538.9	541.1	555.1	543.7	566.3	555.2	788.5
Puma concolor	3464.1	3470.1	3943.5	3486.9		3695.1	4817.1
Rangifer tarandus	2495.9	2496.7	2631.8	2497.2	2677.3	2593.2	3118.7
Rupicapra rupicapra	1027	1030.8	1080.7	1029.6	1103.4	1069.5	1362
Saiga tatarica	626.6	624.5	626.1	622.3	626.1	625.3	654.3
Sus scrofa	3619.6	3625.5	4058.3	3640.5		3656.2	4406.3
Syncerus caffer	1540	1543.6	1636.3	1555.4	1670.2	1609.8	2376.1
Theropithecus gelada	893.2	895.5	952.7	899.2	976.5	948.4	1490.1
Tragelaphus angasi	1246.7	1246	1352.2	1243.9		1281.1	1541.2
Tragelaphus eurycerus	622.5	621.5	632	619.4	640.9	636	888.9
Tragelaphus imberbis	549.6	547.4	588.9	547.1		554.8	677.6
Tragelaphus spekei	894.4	893	936.7	898.3		901.7	1061.8
Tragelaphus strepsiceros	5841.3	5840.7	6190.7	5839.4		5984.3	6728
Tragulus javanicus	456.8	456.2	457.5	454.1	459	457.3	478.5
Trichosurus vulpecula	343.6	341.3	340.4	340.4	338.5	339.8	367.8
Tupaia glis	1667.2	1665.2	1712.1	1665.3		1688.3	1755.8
Ursus maritimus	1818.5	1825.5	2169.4	1854.7		1915.4	3121.9
Varecia variegata	950.5	948.4	1056.5	946.3		984.9	1424.8
Zalophus californianus	2293.1	2302.1	2641.9	2357.7		2363.2	3463.5
